# Supplementary material for: Radiative analysis of luminescence in photoreactive systems: Application to photosensitizers for solar fuel production
Source: PLoS One. 2021 Jul 22;16(7):e0255002. doi: 10.1371/journal.pone.0255002 (PMC8297781; doi:10.1371/journal.pone.0255002)
Supplement: S3 Appendix — (ZIP) [file pone.0255002.s003.zip]

Archive with 2 entries (2 files):
- S3_Appendix.pdf
- S3_Appendix.tex
