# Supplementary material for: Radiative analysis of luminescence in photoreactive systems: Application to photosensitizers for solar fuel production
Source: PLoS One. 2021 Jul 22;16(7):e0255002. doi: 10.1371/journal.pone.0255002 (PMC8297781; doi:10.1371/journal.pone.0255002)
Supplement: S3 Appendix — (ZIP) [file pone.0255002.s003.zip › S3_Appendix.tex]

% Template for PLoS
% Version 3.5 March 2018
%
% % % % % % % % % % % % % % % % % % % % % %
%
% -- IMPORTANT NOTE
%
% This template contains comments intended 
% to minimize problems and delays during our production 
% process. Please follow the template instructions
% whenever possible.
%
% % % % % % % % % % % % % % % % % % % % % % % 
%
% Once your paper is accepted for publication, 
% PLEASE REMOVE ALL TRACKED CHANGES in this file 
% and leave only the final text of your manuscript. 
% PLOS recommends the use of latexdiff to track changes during review, as this will help to maintain a clean tex file.
% Visit https://www.ctan.org/pkg/latexdiff?lang=en for info or contact us at latex@plos.org.
%
%
% There are no restrictions on package use within the LaTeX files except that 
% no packages listed in the template may be deleted.
%
% Please do not include colors or graphics in the text.
%
% The manuscript LaTeX source should be contained within a single file (do not use \input, \externaldocument, or similar commands).
%
% % % % % % % % % % % % % % % % % % % % % % %
%
% -- FIGURES AND TABLES
%
% Please include tables/figure captions directly after the paragraph where they are first cited in the text.
%
% DO NOT INCLUDE GRAPHICS IN YOUR MANUSCRIPT
% - Figures should be uploaded separately from your manuscript file. 
% - Figures generated using LaTeX should be extracted and removed from the PDF before submission. 
% - Figures containing multiple panels/subfigures must be combined into one image file before submission.
% For figure citations, please use "Fig" instead of "Figure".
% See http://journals.plos.org/plosone/s/figures for PLOS figure guidelines.
%
% Tables should be cell-based and may not contain:
% - spacing/line breaks within cells to alter layout or alignment
% - do not nest tabular environments (no tabular environments within tabular environments)
% - no graphics or colored text (cell background color/shading OK)
% See http://journals.plos.org/plosone/s/tables for table guidelines.
%
% For tables that exceed the width of the text column, use the adjustwidth environment as illustrated in the example table in text below.
%
% % % % % % % % % % % % % % % % % % % % % % % %
%
% -- EQUATIONS, MATH SYMBOLS, SUBSCRIPTS, AND SUPERSCRIPTS
%
% IMPORTANT
% Below are a few tips to help format your equations and other special characters according to our specifications. For more tips to help reduce the possibility of formatting errors during conversion, please see our LaTeX guidelines at http://journals.plos.org/plosone/s/latex
%
% For inline equations, please be sure to include all portions of an equation in the math environment.  For example, x$^2$ is incorrect; this should be formatted as $x^2$ (or $\mathrm{x}^2$ if the romanized font is desired).
%
% Do not include text that is not math in the math environment. For example, CO2 should be written as CO\textsubscript{2} instead of CO$_2$.
%
% Please add line breaks to long display equations when possible in order to fit size of the column. 
%
% For inline equations, please do not include punctuation (commas, etc) within the math environment unless this is part of the equation.
%
% When adding superscript or subscripts outside of brackets/braces, please group using {}.  For example, change "[U(D,E,\gamma)]^2" to "{[U(D,E,\gamma)]}^2". 
%
% Do not use \cal for caligraphic font.  Instead, use \mathcal{}
%
% % % % % % % % % % % % % % % % % % % % % % % % 
%
% Please contact latex@plos.org with any questions.
%
% % % % % % % % % % % % % % % % % % % % % % % %

\documentclass[10pt,letterpaper]{article}
\usepackage[top=0.85in,left=2.75in,footskip=0.75in]{geometry}

% amsmath and amssymb packages, useful for mathematical formulas and symbols
\usepackage{amsmath,amssymb}

% Use adjustwidth environment to exceed column width (see example table in text)
\usepackage{changepage}

% Use Unicode characters when possible
\usepackage[utf8x]{inputenc}

% textcomp package and marvosym package for additional characters
\usepackage{textcomp,marvosym}

% cite package, to clean up citations in the main text. Do not remove.
\usepackage{cite}

% Use nameref to cite supporting information files (see Supporting Information section for more info)
\usepackage{nameref,hyperref}

% line numbers
\usepackage[right]{lineno}

% ligatures disabled
\usepackage{microtype}
\DisableLigatures[f]{encoding = *, family = * }

% color can be used to apply background shading to table cells only
\usepackage[table]{xcolor}

% array package and thick rules for tables
\usepackage{array}

% create "+" rule type for thick vertical lines
\newcolumntype{+}{!{\vrule width 2pt}}

% create \thickcline for thick horizontal lines of variable length
\newlength\savedwidth
\newcommand\thickcline[1]{%
  \noalign{\global\savedwidth\arrayrulewidth\global\arrayrulewidth 2pt}%
  \cline{#1}%
  \noalign{\vskip\arrayrulewidth}%
  \noalign{\global\arrayrulewidth\savedwidth}%
}

% \thickhline command for thick horizontal lines that span the table
\newcommand\thickhline{\noalign{\global\savedwidth\arrayrulewidth\global\arrayrulewidth 2pt}%
\hline
\noalign{\global\arrayrulewidth\savedwidth}}


% Remove comment for double spacing
%\usepackage{setspace} 
%\doublespacing

% Text layout
\raggedright
\setlength{\parindent}{0.5cm}
\textwidth 5.25in 
\textheight 8.75in

% Bold the 'Figure #' in the caption and separate it from the title/caption with a period
% Captions will be left justified
\usepackage[aboveskip=1pt,labelfont=bf,labelsep=period,justification=raggedright,singlelinecheck=off]{caption}
\renewcommand{\figurename}{Fig}

% Use the PLoS provided BiBTeX style
\bibliographystyle{plos2015}

% Remove brackets from numbering in List of References
\makeatletter
\renewcommand{\@biblabel}[1]{\quad#1.}
\makeatother


% Header and Footer with logo
\usepackage{lastpage,fancyhdr,graphicx}
\usepackage{epstopdf}
%\pagestyle{myheadings}
\pagestyle{fancy}
\fancyhf{}
%\setlength{\headheight}{27.023pt}
%\lhead{\includegraphics[width=2.0in]{PLOS-submission.eps}}
\rfoot{\thepage/\pageref{LastPage}}
\renewcommand{\headrulewidth}{0pt}
\renewcommand{\footrule}{\hrule height 2pt \vspace{2mm}}
\fancyheadoffset[L]{2.25in}
\fancyfootoffset[L]{2.25in}
\lfoot{\today}

%% Include all macros below

\newcommand{\lorem}{{\bf LOREM}}
\newcommand{\ipsum}{{\bf IPSUM}}

%% END MACROS SECTION
%Caroline SUPPLIS\textsuperscript{1},
%Jérémi DAUCHET\textsuperscript{1,*},
%Victor GATTEPAILLE\textsuperscript{1},
%Fabrice GROS\textsuperscript{1},
%Thomas VOURC'H\textsuperscript{1},
%Jean-François CORNET\textsuperscript{1},\\
%\bigskip
%\textbf{1} Université Clermont Auvergne, CNRS, Sigma Clermont, UMR 6602 Institut Pascal, F-63000 Clermont-Ferrand, France

\begin{document}
\vspace*{0.2in}

%\begin{flushleft}
%{\Large
%\textbf\newline{Radiative analysis of luminescence in photoreactive systems: application to photosensitizers for solar fuel production} % Please use "sentence case" for title and headings (capitalize only the first word in a title (or heading), the first word in a subtitle (or subheading), and any proper nouns).
%}
%\end{flushleft}


\section*{Supporting information : S3 Appendix.  Monte Carlo algorithm and extended models with catalyst absorption \\}

 
Caroline SUPPLIS,
Jérémi DAUCHET,
Victor GATTEPAILLE,
Fabrice GROS,
Thomas VOURC'H,
Jean-François CORNET.\\

%\tableofcontents

\vspace{4 mm}
This appendix presents extended models and Monte Carlo algorithm we used to estimate absorptance with catalyst absorption : 
\begin{itemize}
\item We record reference absorptance $\mathcal{P}_A$ from Monte Carlo algorithm detailed in section \ref{Section:MMC},
\item Straightforward expression of absorptance neglecting fluorescence $\mathcal{P}_A^{(\mathrm{\Phi = 0})}$ is presented in section \ref{Section:WithoutLum},
\item Absorptance calculated from gray single scattering analytical approximation $\mathcal{P}_A^{(\mathrm{\overline{SS}})}$ is developped in section \ref{Section:SSGray}
\end{itemize}
and the following rules were applied from expressions presented in the article : 
\begin{itemize}
\item $k_{\lambda} \rightarrow k_{\lambda} + k_{cat,\lambda}$
with the extinction coefficient of the catalyst $k_{cat,\lambda} = C_{cat}E_{cat,\lambda}$
\item $\Phi \rightarrow \alpha_{s,\lambda} = \Phi \frac{k_{\lambda}}{k_{\lambda} + k_{cat,\lambda}}$
\item Monte Carlo algorithm as well as analytical absorptance expression are weighted by the probability $f_{\lambda}$ : 
\begin{equation}
f_{\lambda} = \frac{k_{\lambda}(1-\Phi)}{k_{\lambda}(1-\Phi) + k_{cat,\lambda}}
\label{Eq:FactorF}
\tag{S3-\addtocounter{equation}{1}\theequation}
\end{equation}
\end{itemize}


\section{Monte Carlo Algorithm}
\label{Section:MMC}
The Monte Carlo algorithm presented below was used to estimate the absorptance $\mathcal{P}_A$ for a given Eosin Y concentration C, catalytyst concentration $C_{cat}$, slab thickness L and
radiative properties $\Phi$, $E_{\lambda}$ and $E_{cat,\lambda}$ . It consists in sampling N independent realizations $w_i$, $i = 1, ... N$ with the following sampling procedure:
\begin{itemize}
\item \textbf{Step 1:} Initialization of Monte Carlo weight $w_i = 0$, emission location ${\bf r} = {\bf 0}$ and emission direction ${\bf u} = {\bf e}_x$.
\item \textbf{Step 2:} Wavelength $\lambda$ is sampled according to the incident spectrum $p^i(\lambda)$, Eosin Y extinction coefficient $k_{\lambda} = C\,E_{\lambda}$ and catalyst absorption coefficient $k_{cat,\lambda} = C_{cat}\,E_{cat,\lambda}$ are interpolated from spectral database. The single scattering albedo $\alpha_{s,\lambda}$ is computed. 
\item \textbf{Step 3:} A first extinction length $l$ is sampled over $[0, +\infty[$ according to the Bouguer extinction probability density function $p_{L}(l) = k_{\lambda}e^{-k_{\lambda}l}$ and the location is updated: ${\bf r} = {\bf r} + l\,{\bf u}$.
\item \textbf{while} $0\leq {\bf r}\cdot {\bf e}_x\leq L$ (location is inside the slab) \textbf{do} \\
\textbf{Step 4:} Bernoulli test: uniform sampling of a realization $\xi$ over $[0, 1]$
\begin{itemize}
\item \textbf{if} $\xi < \alpha_{s,\lambda}$ (scattering event) \textit{then} \\
  % {\bf Step 4a.1:} Scattering counter is incremented: $j = j+1$. \\
   {\bf Step 4a.1:} Scattering direction ${\bf u}$ is sampled according to the isotropic phase function.\\
   {\bf Step 4a.2:} Wavelength $\lambda$ is sampled according to the luminescence spectrum $p^L(\lambda)$, Eosin Y extinction coefficient $k_{\lambda} = C\,E_{\lambda}$ and catalyst absorption coefficient $k_{cat,\lambda} = C_{cat}\,E_{cat,\lambda}$ are interpolated from spectral database. The single scattering albedo $\alpha_{s,\lambda}$ is computed. \\
   {\bf Step 4a.3:} Extinction length $l$ is sampled over $[0, +\infty[$ according to the Bouguer extinction probability density function $p_{L}(l) = k_{\lambda}e^{-k_{\lambda}l}$ and the location is updated: ${\bf r} = {\bf r} + l\,{\bf u}$. \\
 \textbf{end}
\item \textbf{Else}   \\
   {
   {\bf Step 4b.1:} Path sampling is terminated due to absorption:\\
   $\bullet$ weight is computed:\\
   $w_i = f_{\lambda} $ \\
   $\bullet$ go to the end of Monte Carlo realization.
   } \\
\textbf{end}   
\end{itemize}
\noindent \textbf{end}
\end{itemize}

Absorptance is estimated as:
\begin{equation}
{\mathcal P}_A \simeq \frac{1}{N}\sum_{i=1}^{N} w_i
\tag{S3-\addtocounter{equation}{1}\theequation}
\label{eq:MMC}
\end{equation}
with standard error:
\begin{equation}
\sigma({\mathcal{P}}_A) = \frac{1}{\sqrt{N-1}}\sqrt{\frac{1}{N}\sum_{i=1}^{N} {w_i}^2 - \left(\frac{1}{N}\sum_{i=1}^N w_i\right)^2}
\tag{S3-\addtocounter{equation}{1}\theequation}
\label{eq:MMCerror}
\end{equation}

\section{Absorptance neglecting luminescence}
\label{Section:WithoutLum}
Rules to take into account catalyst absorption are applied on Eq 40 leading to :  
\begin{equation}
{\mathcal{P}}_A^{(\Phi=0)} = \int_0^{+\infty} d{\lambda} ~ p^{i}(\lambda) f_{\lambda} ~(1 - e^{-(k_{\lambda} + k_{cat,\lambda})L})
\tag{S3-\addtocounter{equation}{1}\theequation}
\end{equation} 

\section{Gray single-scattering approximation analytical solution}
\label{Section:SSGray}
The expression for the gray single scattering approximation ${\mathcal P}_A\simeq{\mathcal P}_A^{(\overline{\mbox{\footnotesize SS}})}$ (Eq 59) is : 
\begin{equation}
{\mathcal P}_A\simeq{\mathcal P}_A^{(\overline{\mbox{\footnotesize SS}})}={\mathcal P}_A^{(0)}+\bar{{\mathcal P}}_A^{(1)}
\label{eq:SS}
\tag{S3-\addtocounter{equation}{1}\theequation}
\end{equation}
with 
\begin{equation}
{\mathcal{P}}_A^{(0)}  =  \int_0^{+\infty} d{\lambda} ~ (1-\alpha_{s,\lambda}) f_{\lambda} ~ p^{i}(\lambda) ~(1 - e^{-(k_{\lambda} + k_{cat,\lambda})L})
\tag{S3-\addtocounter{equation}{1}\theequation}
\end{equation}
and

\begin{small}
\begin{align}
\bar{{\mathcal P}}_A^{(1)}  & =  \int_0^{+\infty} d\lambda\, p^i(\lambda) \bar{f} (1 - \bar{\alpha}_{s}) \frac{\alpha_{s,\lambda}(\bar{k} + \bar{k}_{cat})}{2} \left\lbrace \frac{1}{k_{\lambda} + k_{cat,\lambda}} \left[ Ei(-(\bar{k} + \bar{k}_{cat}) L)(1+e^{-(k_{\lambda} + k_{cat,\lambda})L})) \right. \right. \nonumber \\ 
&- Ei(-((k_{\lambda} + k_{cat,\lambda})-(\bar{k} + \bar{k}_{cat}))L)  \nonumber \\
& +  \frac{1}{2} ln\left(\frac{((k_{\lambda} + k_{cat,\lambda}) + (\bar{k} + \bar{k}_{cat}))^2}{(\bar{k} + \bar{k}_{cat})^2} \right) \nonumber \\
& +   e^{-(k_{\lambda} + k_{cat,\lambda})L} \left\lbrace\frac{1}{2} ~ ln \left(\frac{((\bar{k} + \bar{k}_{cat}) - (k_{\lambda} + k_{cat,\lambda}))^2}{(\bar{k} + \bar{k}_{cat})^2} \right)  \right. \nonumber \\
& - \left. \left. Ei(((k_{\lambda} + k_{cat,\lambda}) -(\bar{k} + \bar{k}_{cat}))L) \right\rbrace \right]  \nonumber \\
& + \left. (e^{-(k_{\lambda} + k_{cat,\lambda})L}-1)(LEi(-(\bar{k} + \bar{k}_{cat})L) + \frac{1}{\bar{k} + \bar{k}_{cat}}(e^{-(\bar{k}+ \bar{k}_{cat})L}-1))\right\rbrace \tag{S3-\addtocounter{equation}{1}\theequation}
\end{align}
\end{small}
where 
\begin{itemize}
\item $\bar{k}_{cat} = \bar{E}_{cat} C_{cat}$ with $\bar{E}_{cat} = \int_0^{+\infty} d\lambda \: p^L(\lambda) E_{cat,\lambda} = 36$ m$^{2}$.mol$^{-1}$ for the practical implementation example in Section 5. 
\item $\bar{\alpha}_{s} = \Phi \frac{\bar{k}}{\bar{k} + \bar{k}_{cat}} $ 
\item $\bar{f} = \frac{\bar{k}(1-\Phi)}{\bar{k}(1-\Phi) + \bar{k}_{cat}}$

\end{itemize}

\end{document}
